# Supplementary material for: Survival of intracellular pathogens in response to mTORC1- or TRPML1-TFEB-induced xenophagy
Source: Autophagy Rep. 2023 Mar 19;2(1):2191918. doi: 10.1080/27694127.2023.2191918 (PMC12039413; doi:10.1080/27694127.2023.2191918)
Supplement: Supplemental Material [file KAUO_A_2191918_SM6084.zip]

Archive with 17 entries (17 files):
- FigS1.pdf
- FigS2 revised.pdf
- FigS3.pdf
- FigS4.pdf
- FigS5.pdf
- FigS6.pdf
- FigS7.pdf
- Revised FigS1.pdf
- Revised FigS2.pdf
- Revised FigS3.pdf
- Revised FigS4.pdf
- Revised FigS5.pdf
- Revised FigS6.pdf
- Revised FigS7.pdf
- Revised FigS8.pdf
- Supplementary Figures 1 to 6.pdf
- FigS8.pdf
